# Supplementary material for: Using Normalization Process Theory to Evaluate an End-of-Life Pediatric Palliative Care Web-Based Training Program for Nurses: Protocol for a Randomized Controlled Trial
Source: JMIR Res Protoc. 2022 Nov 11;11(11):e23783. doi: 10.2196/23783 (PMC9700242; doi:10.2196/23783)
Supplement: Multimedia Appendix 5 [file resprot_v11i11e23783_app5.xlsx]

## Sheet: Step-1 (RAND)
Hospital	Unit	Population	Type of Unit	Random	Select	crtical
مستشفى بابل للنسائية والأطفال التعليمي	Operations room	Nurse	Critical Care Unit	0.0364636	select	34
مستشفى بابل للنسائية والأطفال التعليمي	Operations room	Nurse	Critical Care Unit	0.0397362	select
مستشفى بابل للنسائية والأطفال التعليمي	Operations room	Nurse	Critical Care Unit	0.0423871	select
مستشفى بابل للنسائية والأطفال التعليمي	Operations room	Nurse	Critical Care Unit	0.0692879	select
مستشفى بابل للنسائية والأطفال التعليمي	Operations room	Nurse	Critical Care Unit	0.0936032	select
مستشفى بابل للنسائية والأطفال التعليمي	Operations room	Nurse	Critical Care Unit	0.121119	select
مستشفى بابل للنسائية والأطفال التعليمي	Operations room	Nurse	Critical Care Unit	0.149655	select
مستشفى بابل للنسائية والأطفال التعليمي	Operations room	Nurse	Critical Care Unit	0.203207	select
مستشفى بابل للنسائية والأطفال التعليمي	Operations room	Nurse	Critical Care Unit	0.213259	select
مستشفى بابل للنسائية والأطفال التعليمي	Operations room	Nurse	Critical Care Unit	0.268167	select
مستشفى بابل للنسائية والأطفال التعليمي	Operations room	Nurse	Critical Care Unit	0.286396	select
مستشفى بابل للنسائية والأطفال التعليمي	Operations room	Nurse	Critical Care Unit	0.380428	select
مستشفى بابل للنسائية والأطفال التعليمي	Operations room	Nurse	Critical Care Unit	0.384989	select
مستشفى بابل للنسائية والأطفال التعليمي	Operations room	Nurse	Critical Care Unit	0.417544	select
مستشفى بابل للنسائية والأطفال التعليمي	Operations room	Nurse	Critical Care Unit	0.477768	select
مستشفى بابل للنسائية والأطفال التعليمي	Operations room	Nurse	Critical Care Unit	0.480937	select
مستشفى بابل للنسائية والأطفال التعليمي	Operations room	Nurse	Critical Care Unit	0.500806	select
مستشفى بابل للنسائية والأطفال التعليمي	Operations room	Nurse	Critical Care Unit	0.520573	select
مستشفى بابل للنسائية والأطفال التعليمي	Operations room	Nurse	Critical Care Unit	0.543472	select
مستشفى بابل للنسائية والأطفال التعليمي	Operations room	Nurse	Critical Care Unit	0.634442	select
مستشفى بابل للنسائية والأطفال التعليمي	Operations room	Nurse	Critical Care Unit	0.63574	select
مستشفى بابل للنسائية والأطفال التعليمي	Operations room	Nurse	Critical Care Unit	0.653091	select
مستشفى بابل للنسائية والأطفال التعليمي	Operations room	Nurse	Critical Care Unit	0.675309	select
مستشفى بابل للنسائية والأطفال التعليمي	Operations room	Nurse	Critical Care Unit	0.675941	select
مستشفى بابل للنسائية والأطفال التعليمي	Operations room	Nurse	Critical Care Unit	0.68171	select
مستشفى بابل للنسائية والأطفال التعليمي	Operations room	Nurse	Critical Care Unit	0.710295	select
مستشفى بابل للنسائية والأطفال التعليمي	Operations room	Nurse	Critical Care Unit	0.712292	select
مستشفى بابل للنسائية والأطفال التعليمي	Operations room	Nurse	Critical Care Unit	0.728507	select
مستشفى بابل للنسائية والأطفال التعليمي	Operations room	Nurse	Critical Care Unit	0.756727	select
مستشفى بابل للنسائية والأطفال التعليمي	Operations room	Nurse	Critical Care Unit	0.797683	select
مستشفى بابل للنسائية والأطفال التعليمي	Operations room	Nurse	Critical Care Unit	0.804663	select
مستشفى بابل للنسائية والأطفال التعليمي	Operations room	Nurse	Critical Care Unit	0.822499	select
مستشفى بابل للنسائية والأطفال التعليمي	Operations room	Nurse	Critical Care Unit	0.828005	select
مستشفى بابل للنسائية والأطفال التعليمي	Children's emergency	Nurse	Critical Care Unit	0.844136	select
مستشفى بابل للنسائية والأطفال التعليمي	The first pediatric lobby	Nurse	NON - Critical Care Unit	0.0722004	select	11
مستشفى بابل للنسائية والأطفال التعليمي	Health insulation	Nurse	NON - Critical Care Unit	0.0777666	select
مستشفى بابل للنسائية والأطفال التعليمي	The second pediatric lobby	Nurse	NON - Critical Care Unit	0.0883863	select
مستشفى بابل للنسائية والأطفال التعليمي	The second pediatric lobby	Nurse	NON - Critical Care Unit	0.158772	select
مستشفى بابل للنسائية والأطفال التعليمي	The second pediatric lobby	Nurse	NON - Critical Care Unit	0.248646	select
مستشفى بابل للنسائية والأطفال التعليمي	The second pediatric lobby	Nurse	NON - Critical Care Unit	0.289936	select
مستشفى بابل للنسائية والأطفال التعليمي	The second pediatric lobby	Nurse	NON - Critical Care Unit	0.533272	select
مستشفى بابل للنسائية والأطفال التعليمي	The second pediatric lobby	Nurse	NON - Critical Care Unit	0.539813	select
مستشفى بابل للنسائية والأطفال التعليمي	The second pediatric lobby	Nurse	NON - Critical Care Unit	0.645108	select
مستشفى بابل للنسائية والأطفال التعليمي	The fourth pediatric lobby	Nurse	NON - Critical Care Unit	0.728346	select
مستشفى بابل للنسائية والأطفال التعليمي	Pediatric Surgery	Nurse	NON - Critical Care Unit	0.737575	select
مستشفى الامام الصادق -ع- التعليمي	Emergency Department	Nurse	Critical Care Unit	0.0079704	select	61
مستشفى الامام الصادق -ع- التعليمي	Emergency Department	Nurse	Critical Care Unit	0.0178293	select
مستشفى الامام الصادق -ع- التعليمي	Emergency Department	Nurse	Critical Care Unit	0.0292674	select
مستشفى الامام الصادق -ع- التعليمي	Emergency Department	Nurse	Critical Care Unit	0.0561729	select
مستشفى الامام الصادق -ع- التعليمي	Emergency Department	Nurse	Critical Care Unit	0.0605242	select
مستشفى الامام الصادق -ع- التعليمي	Emergency Department	Nurse	Critical Care Unit	0.0667141	select
مستشفى الامام الصادق -ع- التعليمي	Emergency Department	Nurse	Critical Care Unit	0.0715834	select
مستشفى الامام الصادق -ع- التعليمي	Emergency Department	Nurse	Critical Care Unit	0.0813605	select
مستشفى الامام الصادق -ع- التعليمي	Emergency Department	Nurse	Critical Care Unit	0.0847927	select
مستشفى الامام الصادق -ع- التعليمي	Emergency Department	Nurse	Critical Care Unit	0.0853511	select
مستشفى الامام الصادق -ع- التعليمي	Emergency Department	Nurse	Critical Care Unit	0.124778	select
مستشفى الامام الصادق -ع- التعليمي	Emergency Department	Nurse	Critical Care Unit	0.177378	select
مستشفى الامام الصادق -ع- التعليمي	Emergency Department	Nurse	Critical Care Unit	0.19084	select
مستشفى الامام الصادق -ع- التعليمي	Emergency Department	Nurse	Critical Care Unit	0.203023	select
مستشفى الامام الصادق -ع- التعليمي	Emergency Department	Nurse	Critical Care Unit	0.214193	select
مستشفى الامام الصادق -ع- التعليمي	Emergency Department	Nurse	Critical Care Unit	0.266035	select
مستشفى الامام الصادق -ع- التعليمي	Emergency Department	Nurse	Critical Care Unit	0.273736	select
مستشفى الامام الصادق -ع- التعليمي	Emergency Department	Nurse	Critical Care Unit	0.314535	select
مستشفى الامام الصادق -ع- التعليمي	Emergency Department	Nurse	Critical Care Unit	0.318679	select
مستشفى الامام الصادق -ع- التعليمي	Emergency Department	Nurse	Critical Care Unit	0.328051	select
مستشفى الامام الصادق -ع- التعليمي	Emergency Department	Nurse	Critical Care Unit	0.341414	select
مستشفى الامام الصادق -ع- التعليمي	Emergency Department	Nurse	Critical Care Unit	0.357035	select
مستشفى الامام الصادق -ع- التعليمي	Emergency Department	Nurse	Critical Care Unit	0.362121	select
مستشفى الامام الصادق -ع- التعليمي	Emergency Department	Nurse	Critical Care Unit	0.364415	select
مستشفى الامام الصادق -ع- التعليمي	Emergency Department	Nurse	Critical Care Unit	0.375214	select
مستشفى الامام الصادق -ع- التعليمي	Emergency Department	Nurse	Critical Care Unit	0.39233	select
مستشفى الامام الصادق -ع- التعليمي	Emergency Department	Nurse	Critical Care Unit	0.393357	select
مستشفى الامام الصادق -ع- التعليمي	Emergency Department	Nurse	Critical Care Unit	0.398285	select
مستشفى الامام الصادق -ع- التعليمي	Emergency Department	Nurse	Critical Care Unit	0.421437	select
مستشفى الامام الصادق -ع- التعليمي	Emergency Department	Nurse	Critical Care Unit	0.423868	select
مستشفى الامام الصادق -ع- التعليمي	Emergency Department	Nurse	Critical Care Unit	0.426944	select
مستشفى الامام الصادق -ع- التعليمي	Emergency Department	Nurse	Critical Care Unit	0.437702	select
مستشفى الامام الصادق -ع- التعليمي	Emergency Department	Nurse	Critical Care Unit	0.445526	select
مستشفى الامام الصادق -ع- التعليمي	Emergency Department	Nurse	Critical Care Unit	0.447156	select
مستشفى الامام الصادق -ع- التعليمي	Emergency Department	Nurse	Critical Care Unit	0.465328	select
مستشفى الامام الصادق -ع- التعليمي	Emergency Department	Nurse	Critical Care Unit	0.47974	select
مستشفى الامام الصادق -ع- التعليمي	Emergency Department	Nurse	Critical Care Unit	0.481008	select
مستشفى الامام الصادق -ع- التعليمي	Emergency Department	Nurse	Critical Care Unit	0.482908	select
مستشفى الامام الصادق -ع- التعليمي	Emergency Department	Nurse	Critical Care Unit	0.517701	select
مستشفى الامام الصادق -ع- التعليمي	Emergency Department	Nurse	Critical Care Unit	0.575126	select
مستشفى الامام الصادق -ع- التعليمي	Emergency Department	Nurse	Critical Care Unit	0.584996	select
مستشفى الامام الصادق -ع- التعليمي	Emergency Department	Nurse	Critical Care Unit	0.596874	select
مستشفى الامام الصادق -ع- التعليمي	Emergency Department	Nurse	Critical Care Unit	0.60341	select
مستشفى الامام الصادق -ع- التعليمي	Emergency Department	Nurse	Critical Care Unit	0.608208	select
مستشفى الامام الصادق -ع- التعليمي	Emergency Department	Nurse	Critical Care Unit	0.611348	select
مستشفى الامام الصادق -ع- التعليمي	Emergency Department	Nurse	Critical Care Unit	0.617088	select
مستشفى الامام الصادق -ع- التعليمي	Emergency Department	Nurse	Critical Care Unit	0.629758	select
مستشفى الامام الصادق -ع- التعليمي	Emergency Department	Nurse	Critical Care Unit	0.636057	select
مستشفى الامام الصادق -ع- التعليمي	Emergency Department	Nurse	Critical Care Unit	0.645038	select
مستشفى الامام الصادق -ع- التعليمي	Emergency Department	Nurse	Critical Care Unit	0.671985	select
مستشفى الامام الصادق -ع- التعليمي	Emergency Department	Nurse	Critical Care Unit	0.703892	select
مستشفى الامام الصادق -ع- التعليمي	Emergency Department	Nurse	Critical Care Unit	0.706218	select
مستشفى الامام الصادق -ع- التعليمي	Emergency Department	Nurse	Critical Care Unit	0.707295	select
مستشفى الامام الصادق -ع- التعليمي	Emergency Department	Nurse	Critical Care Unit	0.72525	select
مستشفى الامام الصادق -ع- التعليمي	Emergency Department	Nurse	Critical Care Unit	0.726991	select
مستشفى الامام الصادق -ع- التعليمي	Emergency Department	Nurse	Critical Care Unit	0.728943	select
مستشفى الامام الصادق -ع- التعليمي	Emergency Department	Nurse	Critical Care Unit	0.732188	select
مستشفى الامام الصادق -ع- التعليمي	Emergency Department	Nurse	Critical Care Unit	0.762553	select
مستشفى الامام الصادق -ع- التعليمي	Emergency Department	Nurse	Critical Care Unit	0.768832	select
مستشفى الامام الصادق -ع- التعليمي	Emergency Department	Nurse	Critical Care Unit	0.773519	select
مستشفى الامام الصادق -ع- التعليمي	Resuscitation emergency	Nurse	Critical Care Unit	0.798295	select
مستشفى الامام الصادق -ع- التعليمي	The pediatric lobby 3+5 floor	Nurse	NON - Critical Care Unit	0.0399364	select	19
مستشفى الامام الصادق -ع- التعليمي	The pediatric lobby 3+5 floor	Nurse	NON - Critical Care Unit	0.0437239	select
مستشفى الامام الصادق -ع- التعليمي	The pediatric lobby 3+5 floor	Nurse	NON - Critical Care Unit	0.100724	select
مستشفى الامام الصادق -ع- التعليمي	The pediatric lobby 3+5 floor	Nurse	NON - Critical Care Unit	0.165529	select
مستشفى الامام الصادق -ع- التعليمي	The pediatric lobby 3+5 floor	Nurse	NON - Critical Care Unit	0.167289	select
مستشفى الامام الصادق -ع- التعليمي	The pediatric lobby 3+5 floor	Nurse	NON - Critical Care Unit	0.259043	select
مستشفى الامام الصادق -ع- التعليمي	The pediatric lobby 3+5 floor	Nurse	NON - Critical Care Unit	0.288025	select
مستشفى الامام الصادق -ع- التعليمي	The pediatric lobby 3+5 floor	Nurse	NON - Critical Care Unit	0.360619	select
مستشفى الامام الصادق -ع- التعليمي	The pediatric lobby 3+5 floor	Nurse	NON - Critical Care Unit	0.360778	select
مستشفى الامام الصادق -ع- التعليمي	The pediatric lobby 3+5 floor	Nurse	NON - Critical Care Unit	0.450969	select
مستشفى الامام الصادق -ع- التعليمي	The pediatric lobby 3+5 floor	Nurse	NON - Critical Care Unit	0.452031	select
مستشفى الامام الصادق -ع- التعليمي	The pediatric lobby 3+5 floor	Nurse	NON - Critical Care Unit	0.463797	select
مستشفى الامام الصادق -ع- التعليمي	The pediatric lobby 3+5 floor	Nurse	NON - Critical Care Unit	0.518498	select
مستشفى الامام الصادق -ع- التعليمي	The pediatric lobby 3+5 floor	Nurse	NON - Critical Care Unit	0.529493	select
مستشفى الامام الصادق -ع- التعليمي	Catheterization	Nurse	NON - Critical Care Unit	0.530582	select
مستشفى الامام الصادق -ع- التعليمي	Catheterization	Nurse	NON - Critical Care Unit	0.62141	select
مستشفى الامام الصادق -ع- التعليمي	Catheterization	Nurse	NON - Critical Care Unit	0.632466	select
مستشفى الامام الصادق -ع- التعليمي	Catheterization	Nurse	NON - Critical Care Unit	0.688841	select
مستشفى الامام الصادق -ع- التعليمي	Catheterization	Nurse	NON - Critical Care Unit	0.721177	select
مركز بابل لمعالجة الأورام	Chemo injection	Nurse	NON - Critical Care Unit	0.0781131	select	6
مركز بابل لمعالجة الأورام	Chemo injection	Nurse	NON - Critical Care Unit	0.129543	select
مركز بابل لمعالجة الأورام	Chemo injection	Nurse	NON - Critical Care Unit	0.163531	select
مركز بابل لمعالجة الأورام	Chemo injection	Nurse	NON - Critical Care Unit	0.364874	select
مركز بابل لمعالجة الأورام	Chemo injection	Nurse	NON - Critical Care Unit	0.517147	select
مركز بابل لمعالجة الأورام	Chemo injection	Nurse	NON - Critical Care Unit	0.777151	select
Morgan Teaching Hospital	Maternity Emergency	Nurse	Critical Care Unit	0.0639483	select	25
morgan Teaching Hospital	Maternity Emergency	Nurse	Critical Care Unit	0.0821575	select
morgan Teaching Hospital	Maternity Emergency	Nurse	Critical Care Unit	0.134102	select
Morgan Teaching Hospital	Maternity Emergency	Nurse	Critical Care Unit	0.192187	select
morgan Teaching Hospital	Maternity Emergency	Nurse	Critical Care Unit	0.246392	select
Morgan Teaching Hospital	Maternity Emergency	Nurse	Critical Care Unit	0.253831	select
morgan Teaching Hospital	Maternity Emergency	Nurse	Critical Care Unit	0.264495	select
Morgan Teaching Hospital	Maternity Emergency	Nurse	Critical Care Unit	0.274398	select
morgan Teaching Hospital	Artificial kidneys	Nurse	Critical Care Unit	0.280543	select
Morgan Teaching Hospital	Morning-resuscitation	Nurse	Critical Care Unit	0.317213	select
Morgan Teaching Hospital	Morning-resuscitation	Nurse	Critical Care Unit	0.321472	select
Morgan Teaching Hospital	Morning-resuscitation	Nurse	Critical Care Unit	0.343396	select
Morgan Teaching Hospital	Morning-resuscitation	Nurse	Critical Care Unit	0.379673	select
Morgan Teaching Hospital	Morning-resuscitation	Nurse	Critical Care Unit	0.422002	select
morgan Teaching Hospital	Morning-resuscitation	Nurse	Critical Care Unit	0.428188	select
Morgan Teaching Hospital	Morning-resuscitation	Nurse	Critical Care Unit	0.456941	select
morgan Teaching Hospital	Morning-resuscitation	Nurse	Critical Care Unit	0.526989	select
morgan Teaching Hospital	Morning-resuscitation	Nurse	Critical Care Unit	0.555611	select
Morgan Teaching Hospital	Morning-resuscitation	Nurse	Critical Care Unit	0.570144	select
morgan Teaching Hospital	Morning-resuscitation	Nurse	Critical Care Unit	0.591201	select
morgan Teaching Hospital	Morning-resuscitation	Nurse	Critical Care Unit	0.643637	select
Morgan Teaching Hospital	Morning-resuscitation	Nurse	Critical Care Unit	0.690342	select
Morgan Teaching Hospital	Morning-resuscitation	Nurse	Critical Care Unit	0.742541	select
Morgan Teaching Hospital	Morning-resuscitation	Nurse	Critical Care Unit	0.751896	select
Morgan Teaching Hospital	Morning-resuscitation	Nurse	Critical Care Unit	0.754195	select
Morgan Teaching Hospital	blood disease	Nurse	NON - Critical Care Unit unite	0.126809	select	3
Morgan Teaching Hospital	blood disease	Nurse	NON - Critical Care Unit unite	0.175256	select
Morgan Teaching Hospital	blood disease	Nurse	NON - Critical Care Unit unite	0.187601	select
Al-Noor Hospital for Children	Children's emergency	Nurse	Critical Care Unit	0.00582141	select	5
Al-Noor Hospital for Children	Children's emergency	Nurse	Critical Care Unit	0.764743	select
Al-Noor Hospital for Children	Children's emergency	Nurse	Critical Care Unit	0.798412	select
Al-Noor Hospital for Children	Children's emergency	Nurse	Critical Care Unit	0.802982	select
Al-Noor Hospital for Children	Children's emergency	Nurse	Critical Care Unit	0.847106	select
Al-Noor Hospital for Children	Third pediatric lobby (incubators)	Nurse	NON - Critical Care Unit	0.0485919	select	8
Al-Noor Hospital for Children	Third pediatric lobby (incubators)	Nurse	NON - Critical Care Unit	0.123129	select
Al-Noor Hospital for Children	The second pediatric lobby	Nurse	NON - Critical Care Unit	0.257565	select
Al-Noor Hospital for Children	Third pediatric lobby (incubators)	Nurse	NON - Critical Care Unit	0.273899	select
Al-Noor Hospital for Children	Private Suite	Nurse	NON - Critical Care Unit	0.355761	select
Al-Noor Hospital for Children	Private Suite	Nurse	NON - Critical Care Unit	0.442899	select
Al-Noor Hospital for Children	Private Suite	Nurse	NON - Critical Care Unit	0.544609	select
Al-Noor Hospital for Children	Private Suite	Nurse	NON - Critical Care Unit	0.803567	select
						172

## Sheet: Step-2 (selected units)
Hospital	Units within hospital
Al-Noor Hospital for Children	Private Suite
Al-Noor Hospital for Children	Private Suite
Al-Noor Hospital for Children	Health insulation
Babylon Maternity and Children Teaching Hospital	Health insulation
Babylon Maternity and Children Teaching Hospital	Sterile preterm infants
Babylon Maternity and Children Teaching Hospital	Sterile preterm infants
Babylon Maternity and Children Teaching Hospital	Domestic preterm infants
Babylon Maternity and Children Teaching Hospital	Domestic preterm infants
Babylon Maternity and Children Teaching Hospital	Domestic preterm infants
Babylon Maternity and Children Teaching Hospital	The first pediatric lobby
Babylon Maternity and Children Teaching Hospital	Third pediatric lobby (incubators)
Babylon Maternity and Children Teaching Hospital	Third pediatric lobby (incubators)
Babylon Maternity and Children Teaching Hospital	The fourth pediatric lobby
Babylon Maternity and Children Teaching Hospital	The fourth pediatric lobby
Babylon Maternity and Children Teaching Hospital	The fourth pediatric lobby
Babylon Maternity and Children Teaching Hospital	The fourth pediatric lobby
Babylon Maternity and Children Teaching Hospital	The fourth pediatric lobby
Babylon Maternity and Children Teaching Hospital	The fourth pediatric lobby
Babylon Maternity and Children Teaching Hospital	The fourth pediatric lobby
Babylon Maternity and Children Teaching Hospital	The fourth pediatric lobby
Babylon Maternity and Children Teaching Hospital	The fourth pediatric lobby
Babylon Maternity and Children Teaching Hospital	The fourth pediatric lobby
Babylon Maternity and Children Teaching Hospital	The fourth pediatric lobby
Babylon Maternity and Children Teaching Hospital	Bilogy injection
Babylon Maternity and Children Teaching Hospital	Bilogy injection
Babylon Maternity and Children Teaching Hospital	Bilogy injection
Babylon Maternity and Children Teaching Hospital	Bilogy injection
Babylon Maternity and Children Teaching Hospital	Bilogy injection
Babylon Maternity and Children Teaching Hospital	Bilogy injection
Babylon Maternity and Children Teaching Hospital	Bilogy injection
Babylon Maternity and Children Teaching Hospital	Operations room
Babylon Maternity and Children Teaching Hospital	Operations room
Babylon Maternity and Children Teaching Hospital	Operations room
Babylon Maternity and Children Teaching Hospital	Operations room
Babylon Maternity and Children Teaching Hospital	Operations room
Babylon Maternity and Children Teaching Hospital	Operations room
Babylon Maternity and Children Teaching Hospital	Operations room
Babylon Maternity and Children Teaching Hospital	Operations room
Babylon Maternity and Children Teaching Hospital	Operations room
Babylon Maternity and Children Teaching Hospital	Operations room
Babylon Maternity and Children Teaching Hospital	Operations room
Babylon Maternity and Children Teaching Hospital	Operations room
Babylon Maternity and Children Teaching Hospital	Pediatric critical care unit
Babylon Maternity and Children Teaching Hospital	Pediatric critical care unit
Babylon Maternity and Children Teaching Hospital	Pediatric critical care unit
Babylon Maternity and Children Teaching Hospital	Pediatric critical care unit
Babylon Maternity and Children Teaching Hospital	Pediatric critical care unit
Babylon Maternity and Children Teaching Hospital	Pediatric critical care unit
Babylon Maternity and Children Teaching Hospital	Pediatric critical care unit
Babylon Maternity and Children Teaching Hospital	Pediatric critical care unit
Babylon Maternity and Children Teaching Hospital	Pediatric critical care unit
Babylon Maternity and Children Teaching Hospital	Pediatric critical care unit
Babylon Maternity and Children Teaching Hospital	blood disease
Babylon Maternity and Children Teaching Hospital	blood disease
Babylon Maternity and Children Teaching Hospital	Preterm resuscitation
Babylon Maternity and Children Teaching Hospital	Pediatric Surgery
Babylon Maternity and Children Teaching Hospital	Children's emergency
Babylon Maternity and Children Teaching Hospital	Children's emergency
Babylon Maternity and Children Teaching Hospital	Children's emergency
Babylon Maternity and Children Teaching Hospital	Children's emergency
Babylon Maternity and Children Teaching Hospital	Children's emergency
Babylon Maternity and Children Teaching Hospital	Children's emergency
Babylon Maternity and Children Teaching Hospital	Children's emergency
Babylon Maternity and Children Teaching Hospital	Children's emergency
Babylon Maternity and Children Teaching Hospital	Children's emergency
Babylon Maternity and Children Teaching Hospital	Children's emergency
Babylon Maternity and Children Teaching Hospital	Children's emergency
Babylon Maternity and Children Teaching Hospital	Children's emergency
Babylon Maternity and Children Teaching Hospital	Children's emergency
Babylon Maternity and Children Teaching Hospital	Children's emergency
Babylon Maternity and Children Teaching Hospital	Maternity Emergency
Babylon Maternity and Children Teaching Hospital	Maternity Emergency
Babylon Maternity and Children Teaching Hospital	Maternity Emergency
Babylon Maternity and Children Teaching Hospital	Maternity Emergency
Babylon Maternity and Children Teaching Hospital	Maternity Emergency
Imam Sadiq (peace be upon him) Teaching Hospital	Coronary Care Unit
Imam Sadiq (peace be upon him) Teaching Hospital	Coronary Care Unit
Imam Sadiq (peace be upon him) Teaching Hospital	Coronary Care Unit
Imam Sadiq (peace be upon him) Teaching Hospital	Coronary Care Unit
Imam Sadiq (peace be upon him) Teaching Hospital	Coronary Care Unit
Imam Sadiq (peace be upon him) Teaching Hospital	Coronary Care Unit
Imam Sadiq (peace be upon him) Teaching Hospital	Coronary Care Unit
Imam Sadiq (peace be upon him) Teaching Hospital	Coronary Care Unit
Imam Sadiq (peace be upon him) Teaching Hospital	Coronary Care Unit
Imam Sadiq (peace be upon him) Teaching Hospital	Coronary Care Unit
Imam Sadiq (peace be upon him) Teaching Hospital	Coronary Care Unit
Imam Sadiq (peace be upon him) Teaching Hospital	Coronary Care Unit
Imam Sadiq (peace be upon him) Teaching Hospital	Emergency Department
Imam Sadiq (peace be upon him) Teaching Hospital	Emergency Department
Imam Sadiq (peace be upon him) Teaching Hospital	Emergency Department
Imam Sadiq (peace be upon him) Teaching Hospital	Emergency Department
Imam Sadiq (peace be upon him) Teaching Hospital	Emergency Department
Imam Sadiq (peace be upon him) Teaching Hospital	Emergency Department
Imam Sadiq (peace be upon him) Teaching Hospital	Emergency Department
Imam Sadiq (peace be upon him) Teaching Hospital	Emergency Department
Imam Sadiq (peace be upon him) Teaching Hospital	Emergency Department
Imam Sadiq (peace be upon him) Teaching Hospital	Emergency Department
Imam Sadiq (peace be upon him) Teaching Hospital	Emergency Department
Imam Sadiq (peace be upon him) Teaching Hospital	Emergency Department
Imam Sadiq (peace be upon him) Teaching Hospital	Emergency Department
Imam Sadiq (peace be upon him) Teaching Hospital	Emergency Department
Imam Sadiq (peace be upon him) Teaching Hospital	Emergency Department
Imam Sadiq (peace be upon him) Teaching Hospital	Emergency Department
Imam Sadiq (peace be upon him) Teaching Hospital	Emergency Department
Imam Sadiq (peace be upon him) Teaching Hospital	Emergency Department
Imam Sadiq (peace be upon him) Teaching Hospital	Artificial kidneys
Imam Sadiq (peace be upon him) Teaching Hospital	Artificial kidneys
Imam Sadiq (peace be upon him) Teaching Hospital	Artificial kidneys
Imam Sadiq (peace be upon him) Teaching Hospital	Artificial kidneys
Imam Sadiq (peace be upon him) Teaching Hospital	Artificial kidneys
Imam Sadiq (peace be upon him) Teaching Hospital	Artificial kidneys
Imam Sadiq (peace be upon him) Teaching Hospital	Artificial kidneys
Imam Sadiq (peace be upon him) Teaching Hospital	Artificial kidneys
Imam Sadiq (peace be upon him) Teaching Hospital	maternity emergency
Imam Sadiq (peace be upon him) Teaching Hospital	The pediatric lobby 3+5 floor
Imam Sadiq (peace be upon him) Teaching Hospital	The pediatric lobby 3+5 floor
Imam Sadiq (peace be upon him) Teaching Hospital	The pediatric lobby 3+5 floor
Imam Sadiq (peace be upon him) Teaching Hospital	The pediatric lobby 3+5 floor
Imam Sadiq (peace be upon him) Teaching Hospital	The pediatric lobby 3+5 floor
Imam Sadiq (peace be upon him) Teaching Hospital	Sterile preterm infants
Imam Sadiq (peace be upon him) Teaching Hospital	Sterile preterm infants
Imam Sadiq (peace be upon him) Teaching Hospital	Sterile preterm infants
Imam Sadiq (peace be upon him) Teaching Hospital	Addiction and Psychological
Imam Sadiq (peace be upon him) Teaching Hospital	Morning-resuscitation
Imam Sadiq (peace be upon him) Teaching Hospital	Morning-resuscitation
Imam Sadiq (peace be upon him) Teaching Hospital	Morning-resuscitation
Imam Sadiq (peace be upon him) Teaching Hospital	Morning-resuscitation
Imam Sadiq (peace be upon him) Teaching Hospital	Morning-resuscitation
Imam Sadiq (peace be upon him) Teaching Hospital	Respiaratory Care Unit
Imam Sadiq (peace be upon him) Teaching Hospital	Respiaratory Care Unit
Imam Sadiq (peace be upon him) Teaching Hospital	Respiaratory Care Unit
Imam Sadiq (peace be upon him) Teaching Hospital	Respiaratory Care Unit
Imam Sadiq (peace be upon him) Teaching Hospital	Respiaratory Care Unit
Imam Sadiq (peace be upon him) Teaching Hospital	Respiaratory Care Unit
Imam Sadiq (peace be upon him) Teaching Hospital	Respiaratory Care Unit
Imam Sadiq (peace be upon him) Teaching Hospital	Respiaratory Care Unit
Imam Sadiq (peace be upon him) Teaching Hospital	Respiaratory Care Unit
Imam Sadiq (peace be upon him) Teaching Hospital	Respiaratory Care Unit
Imam Sadiq (peace be upon him) Teaching Hospital	Respiaratory Care Unit
Imam Sadiq (peace be upon him) Teaching Hospital	Respiaratory Care Unit
Imam Sadiq (peace be upon him) Teaching Hospital	Respiaratory Care Unit
Imam Sadiq (peace be upon him) Teaching Hospital	Respiaratory Care Unit
Imam Sadiq (peace be upon him) Teaching Hospital	Respiaratory Care Unit
Imam Sadiq (peace be upon him) Teaching Hospital	Respiaratory Care Unit
Imam Sadiq (peace be upon him) Teaching Hospital	Respiaratory Care Unit
Imam Sadiq (peace be upon him) Teaching Hospital	Respiaratory Care Unit
Imam Sadiq (peace be upon him) Teaching Hospital	Catheterization
Imam Sadiq (peace be upon him) Teaching Hospital	Catheterization
Imam Sadiq (peace be upon him) Teaching Hospital	Catheterization
Imam Sadiq (peace be upon him) Teaching Hospital	Catheterization
Imam Sadiq (peace be upon him) Teaching Hospital	Catheterization
Imam Sadiq (peace be upon him) Teaching Hospital	Catheterization
Imam Sadiq (peace be upon him) Teaching Hospital	Catheterization
Imam Sadiq (peace be upon him) Teaching Hospital	Catheterization
Imam Sadiq (peace be upon him) Teaching Hospital	Catheterization
Imam Sadiq (peace be upon him) Teaching Hospital	Catheterization
Imam Sadiq (peace be upon him) Teaching Hospital	Catheterization
Imam Sadiq (peace be upon him) Teaching Hospital	Catheterization
Imam Sadiq (peace be upon him) Teaching Hospital	Catheterization
Morgan Teaching Hospital	Emergency Resuscitation
Morgan Teaching Hospital	Emergency Resuscitation
Morgan Teaching Hospital	Emergency Resuscitation
morgan Teaching Hospital	Artificial kidneys
morgan Teaching Hospital	Artificial kidneys
morgan Teaching Hospital	Artificial kidneys
morgan Teaching Hospital	Artificial kidneys
morgan Teaching Hospital	Artificial kidneys
morgan Teaching Hospital	Artificial kidneys
morgan Teaching Hospital	Artificial kidneys
morgan Teaching Hospital	Artificial kidneys
morgan Teaching Hospital	Artificial kidneys
morgan Teaching Hospital	Artificial kidneys

## Sheet: • Table of estimated sample 
Hospital	Units within hospital	Number required	Attendance date	Where to attend	Target Population
Imam Sadiq (peace be upon him) Teaching Hospital	Coronary Care Unit	12	Started in July 2020	online	Nurses (baclorus, Master, & Ph.D degree)
Imam Sadiq (peace be upon him) Teaching Hospital	Emergency Department	18	Started in July 2020	online	Nurses (baclorus, Master, & Ph.D degree)
Imam Sadiq (peace be upon him) Teaching Hospital	Artificial kidneys	8	Started in July 2020	online	Nurses (baclorus, Master, & Ph.D degree)
Imam Sadiq (peace be upon him) Teaching Hospital	Maternity Emergency	1	Started in July 2020	online	Nurses (baclorus, Master, & Ph.D degree)
Imam Sadiq (peace be upon him) Teaching Hospital	The pediatric lobby 3+5 floor	5	Started in July 2020	online	Nurses (baclorus, Master, & Ph.D degree)
Imam Sadiq (peace be upon him) Teaching Hospital	Sterile preterm infants	3	Started in July 2020	online	Nurses (baclorus, Master, & Ph.D degree)
Imam Sadiq (peace be upon him) Teaching Hospital	Addiction and Psychological	1	Started in July 2020	online	Nurses (baclorus, Master, & Ph.D degree)
Morgan Teaching Hospital	Morning-resuscitation	5	Started in July 2020	online	Nurses (baclorus, Master, & Ph.D degree)
Imam Sadiq (peace be upon him) Teaching Hospital	Respiaratory Care Unit	18	Started in July 2020	online	Nurses (baclorus, Master, & Ph.D degree)
Morgan Teaching Hospital	Resuscitation emergency	3	Started in July 2020	online	Nurses (baclorus, Master, & Ph.D degree)
Al-Noor Hospital for Children	Private Suite	2	Started in July 2020	online	Nurses (baclorus, Master, & Ph.D degree)
Babylon Maternity and Children Teaching Hospital	Health insulation	1	Started in July 2020	online	Nurses (baclorus, Master, & Ph.D degree)
Al-Noor Hospital for Children	Health insulation	1	Started in July 2020	online	Nurses (baclorus, Master, & Ph.D degree)
Babylon Maternity and Children Teaching Hospital	Sterile preterm infants	2	Started in July 2020	online	Nurses (baclorus, Master, & Ph.D degree)
Babylon Maternity and Children Teaching Hospital	Domestic preterm infants	3	Started in July 2020	online	Nurses (baclorus, Master, & Ph.D degree)
Babylon Maternity and Children Teaching Hospital	The first pediatric lobby	1	Started in July 2020	online	Nurses (baclorus, Master, & Ph.D degree)
Babylon Maternity and Children Teaching Hospital	Health insulation	2	Started in July 2020	online	Nurses (baclorus, Master, & Ph.D degree)
Babylon Maternity and Children Teaching Hospital	Third pediatric lobby (incubators)	4	Started in July 2020	online	Nurses (baclorus, Master, & Ph.D degree)
Babylon Maternity and Children Teaching Hospital	The second pediatric lobby	4	Started in July 2020	online	Nurses (baclorus, Master, & Ph.D degree)
Babylon Maternity and Children Teaching Hospital	The second pediatric lobby	1	Started in July 2020	online	Nurses (baclorus, Master, & Ph.D degree)
Babylon Maternity and Children Teaching Hospital	The fourth pediatric lobby	2	Started in July 2020	online	Nurses (baclorus, Master, & Ph.D degree)
Babylon Maternity and Children Teaching Hospital	Bilogy injection	1	Started in July 2020	online	Nurses (baclorus, Master, & Ph.D degree)
Babylon Maternity and Children Teaching Hospital	Chemo injection	6	Started in July 2020	online	Nurses (baclorus, Master, & Ph.D degree)
Babylon Maternity and Children Teaching Hospital	Operations room	12	Started in July 2020	online	Nurses (baclorus, Master, & Ph.D degree)
Babylon Maternity and Children Teaching Hospital	Pediatric critical care unit	10	Started in July 2020	online	Nurses (baclorus, Master, & Ph.D degree)
Babylon Maternity and Children Teaching Hospital	blood disease	2	Started in July 2020	online	Nurses (baclorus, Master, & Ph.D degree)
Babylon Maternity and Children Teaching Hospital	Preterm resuscitation	1	Started in July 2020	online	Nurses (baclorus, Master, & Ph.D degree)
Babylon Maternity and Children Teaching Hospital	Pediatric Surgery	1	Started in July 2020	online	Nurses (baclorus, Master, & Ph.D degree)
Babylon Maternity and Children Teaching Hospital	Children's emergency	6	Started in July 2020	online	Nurses (baclorus, Master, & Ph.D degree)
Babylon Maternity and Children Teaching Hospital	Resuscitation emergency	1	Started in July 2020	online	Nurses (baclorus, Master, & Ph.D degree)
Babylon Maternity and Children Teaching Hospital	Children's emergency	5	Started in July 2020	online	Nurses (baclorus, Master, & Ph.D degree)
Babylon Maternity and Children Teaching Hospital	Resuscitation emergency	2	Started in July 2020	online	Nurses (baclorus, Master, & Ph.D degree)
Babylon Maternity and Children Teaching Hospital	Maternity Emergency	4	Started in July 2020	online	Nurses (baclorus, Master, & Ph.D degree)
Babylon Maternity and Children Teaching Hospital	Maternity Emergency	1	Started in July 2020	online	Nurses (baclorus, Master, & Ph.D degree)
Morgan Teaching Hospital	Artificial kidneys	10	Started in July 2020	online	Nurses (baclorus, Master, & Ph.D degree)
Imam Sadiq (peace be upon him) Teaching Hospital	Catheterization	13	Started in July 2020	online	Nurses (baclorus, Master, & Ph.D degree)
SUM
